# Supplementary material for: The Prognostic Value of the DNA Repair Gene Signature in Head and Neck Squamous Cell Carcinoma
Source: Front Oncol. 2021 Jul 30;11:710694. doi: 10.3389/fonc.2021.710694 (PMC8362833; doi:10.3389/fonc.2021.710694)
Supplement: Supplementary file 8 [file Table_4.xlsx]

## Sheet: Sheet1
Pearson		B cells naive	Plasma cells	B cells memory	T cells CD8	T cells CD4 naive	T cells CD4 memory resting	T cells CD4 memory activated	T cells follicular helper	Tregs	T cells gamma delta	NK cells resting	NK cells activated	Monocytes	Macrophages M0	Macrophages M1	Macrophages M2	Dendritic cells resting	Dendritic cells activated	Mast cells resting	Mast cells activated	Eosinophils	Neutrophils
WAS	R	.240**	0.017	.152**	.438**	-.110*	-0.076	.227**	.231**	.435**	0.082	-0.054	-0.021	0.033	-.356**	.142**	0.053	-.136**	-.294**	.189**	-.274**	-.204**	-0.082
	P-value (two-tails)	0	0.713	0.001	0	0.014	0.089	0	0	0	0.068	0.228	0.645	0.456	0	0.001	0.234	0.002	0	0	0	0	0.067
UVSSA	R	.155**	0.079	0.017	-0.037	-0.033	0.07	-0.02	.148**	.143**	0.03	-0.047	-0.063	-0.069	-0.014	0.013	-.167**	-.088*	0.002	0.005	-0.044	-0.069	-0.062
	P-value (two-tails)	0	0.077	0.706	0.407	0.468	0.118	0.663	0.001	0.001	0.504	0.3	0.16	0.121	0.762	0.774	0	0.049	0.966	0.91	0.328	0.121	0.164
PRRX1	R	.092*	-.092*	-0.065	0.005	-0.069	.178**	-0.084	0.053	.210**	0.003	-0.073	-0.086	-0.075	0.045	-0.061	0.08	-0.069	-.183**	.091*	-.154**	-.116**	-0.073
	P-value (two-tails)	0.04	0.04	0.149	0.908	0.124	0	0.062	0.236	0	0.943	0.101	0.056	0.095	0.315	0.176	0.073	0.121	0	0.043	0.001	0.01	0.104
ZBTB1	R	.161**	-0.019	0.039	-.093*	-0.003	.201**	-0.018	.121**	0.088	-0.003	-0.055	-.119**	-.102*	-0.031	0.036	-.183**	-0.038	-0.031	0.034	0.012	-0.008	-0.022
	P-value (two-tails)	0	0.665	0.381	0.037	0.948	0	0.695	0.007	0.05	0.938	0.217	0.008	0.023	0.493	0.426	0	0.403	0.483	0.448	0.793	0.853	0.631
DCLRE1C	R	.150**	0.014	0.04	.230**	-0.045	-0.015	.147**	.301**	.294**	0.065	-0.078	0.059	0.023	-.270**	0.057	-0.047	-0.071	0.007	.156**	-.188**	-0.07	-0.086
	P-value (two-tails)	0.001	0.761	0.368	0	0.32	0.738	0.001	0	0	0.149	0.083	0.185	0.605	0	0.204	0.292	0.112	0.869	0	0	0.119	0.054
MSH5	R	.095*	0.083	0.064	0.048	0.053	-0.061	0.045	.141**	.123**	.111*	-0.03	-.097*	-0.066	-0.005	-0.024	-.111*	-.103*	-0.018	-0.037	0.041	0.008	-.135**
	P-value (two-tails)	0.034	0.063	0.155	0.282	0.238	0.174	0.314	0.002	0.006	0.013	0.503	0.031	0.141	0.913	0.598	0.013	0.021	0.69	0.414	0.361	0.864	0.003
DOT1L	R	.168**	.132**	0.017	.133**	-.106*	-0.053	0.08	.191**	.146**	.100*	-0.009	-0.043	-0.015	-0.086	-0.082	-.169**	-.147**	-0.031	-0.006	0.023	-0.026	-0.001
	P-value (two-tails)	0	0.003	0.699	0.003	0.018	0.24	0.074	0	0.001	0.025	0.848	0.334	0.739	0.054	0.066	0	0.001	0.489	0.901	0.609	0.569	0.991
ZBTB7A	R	.115*	.090*	-0.03	.094*	-.163**	0.003	0.072	.177**	.149**	-0.055	0.015	0.045	0.02	-.140**	0.08	-.230**	-0.018	-0.038	.140**	-.089*	-0.04	-0.024
	P-value (two-tails)	0.01	0.044	0.5	0.035	0	0.943	0.107	0	0.001	0.218	0.743	0.319	0.661	0.002	0.074	0	0.687	0.394	0.002	0.048	0.378	0.592
POLR2C	R	-0.028	0.006	0.004	-.239**	.097*	.088*	-.099*	-.134**	-.186**	0.051	0.004	-.103*	0.013	.173**	-.095*	0.073	-0.081	.105*	-.131**	.151**	.093*	0.035
	P-value (two-tails)	0.538	0.897	0.933	0	0.03	0.049	0.027	0.003	0	0.253	0.938	0.021	0.771	0	0.033	0.105	0.071	0.019	0.003	0.001	0.039	0.438
MORF4L1	R	0.014	-0.057	-0.022	-.148**	.257**	.144**	-.160**	-0.053	-0.014	0.046	-0.068	-0.057	-0.042	0.069	-0.05	0.01	0.041	0.009	-.106*	.164**	.147**	0.036
	P-value (two-tails)	0.761	0.206	0.629	0.001	0	0.001	0	0.241	0.751	0.302	0.128	0.204	0.351	0.125	0.268	0.815	0.36	0.846	0.018	0	0.001	0.426
MORF4L2	R	-.122**	-0.077	0.011	-.200**	.179**	.101*	-.091*	-.095*	-.232**	0.013	0.021	-0.034	-0.03	.140**	0.004	-.102*	.100*	.107*	-.153**	.200**	.165**	0.025
	P-value (two-tails)	0.006	0.086	0.804	0	0	0.023	0.042	0.034	0	0.771	0.646	0.444	0.499	0.002	0.93	0.023	0.025	0.017	0.001	0	0	0.58
COPS2	R	0.001	-0.026	0.014	-.131**	.114*	.120**	-0.046	-0.044	-.132**	0.004	0.065	-.110*	-0.043	0.002	0	-0.046	0.009	0.057	-0.037	.175**	.160**	0.087
	P-value (two-tails)	0.978	0.557	0.763	0.003	0.011	0.008	0.303	0.325	0.003	0.929	0.148	0.014	0.342	0.967	0.998	0.303	0.844	0.202	0.41	0	0	0.051
USP10	R	0.034	-0.013	-0.044	-.198**	-0.022	.155**	-0.074	-.142**	-.182**	-0.026	0.071	-.150**	-0.068	.138**	0.008	0.023	-.113*	0.029	-.102*	0.062	0.022	0.038
	P-value (two-tails)	0.451	0.765	0.328	0	0.627	0.001	0.097	0.001	0	0.563	0.115	0.001	0.128	0.002	0.862	0.605	0.012	0.522	0.022	0.168	0.619	0.398
	* means p < 0.05
	** means p < 0.01
	*** means p < 0.001
